# Supplementary material for: Effects of a Serine Protease Inhibitor N-p-Tosyl-L-phenylalanine Chloromethyl Ketone (TPCK) on Leishmania amazonensis and Leishmania infantum
Source: Pharmaceutics. 2022 Jun 29;14(7):1373. doi: 10.3390/pharmaceutics14071373 (PMC9320531; doi:10.3390/pharmaceutics14071373)
Supplement: Supplementary file 1 [file pharmaceutics-14-01373-s001.zip]

Archive with 1 entries (1 files):
- pharmaceutics-1684906-supplementary.pdf
